# Supplementary material for: The functional organization of descending sensory-motor pathways in Drosophila
Source: eLife. 2018 Jun 26;7:e34272. doi: 10.7554/eLife.34272 (PMC6019073; doi:10.7554/eLife.34272)
Supplement: Supplementary file 1. — Column 1: DN cell type; column 2: maximum observed number of neurons in a cell type from a single preparation; column 3: maximum cell count for that type in a single sample; column 4: example Gen-1 GAL4 or split-GAL4 line with expression in the cell type; column 5: Y, yes, or N, no whether the cell type contains projections across the midline; column 6: indicates whether the axon traverses the cervical connective ipsilateral (I) or contralateral (C) to the cell body; columns under ‘Brain,’ ‘VNC,’ ‘Tract’: number indicates whether the cell type has neurites in the specified neuropil that are smooth (1), varicose (2), or both (3); 0 indicates the cell type has no innervation to the specified compartment; ‘Tract’ refers to the VNC tract traversed by the axon. [file elife-34272-supp1.xlsx]

## Sheet: Sheet1
						Brain**																																									VNS**
DN #	cell body position*	max cell #	example	crossing midline	Descending side	antennal lobe	medulla	accessory medulla	lobula plate	lobula	calyx	pedunclus	medial lobe	vertical lobe	MB_ACA	elliipsoid body	fan-shaped body	nodulus	protocerebral bridge	antler	inferior clamp	superior clamp	crepine	inferior bridge	bulb	lateral accessory lobe	lateral horn	cantle	flange	prow	saddle	AMMC	superior medial protocerebrum	superior intermediate protocerebrum	superior lateral protocerbrum	optic tubercle	posterior lateral protocerebrum	anterior ventrolateral protocerebrum	wedge	posterior ventrolateral protocerebrum	inferior posterior slope	superior posterior slope	epaulette	gorget	vest	GNG	Neck neuropil	Wing neuropil	Haltere neuropil
DNa01	2	2	R68A06	N	I	0	0	0	0	0	0	0	0	0	0	0	0	0	0	0	0	0	0	0	0	1	0	0	0	0	0	0	0	0	0	0	1	0	0	0	1	1	1	1	1	1	0	0	0
DNa02	2	1	R47D05	N	I	0	0	0	0	0	0	0	0	0	0	0	0	0	0	0	0	0	0	0	0	1	0	0	0	0	0	0	0	0	0	0	1	0	0	0	1	1	1	1	1	3	0	0	0
DNa03	2	1	SS01592	N	I	0	0	0	0	0	0	0	0	0	0	0	0	0	0	0	0	0	0	0	0	1	0	0	0	0	0	0	0	0	0	0	0	0	0	0	1	1	0	0	1	2	0	0	0
DNa04	2	1	R28A08	N	I	0	0	0	0	0	0	0	0	0	0	0	0	0	0	0	0	0	0	0	0	0	0	0	0	0	0	0	0	0	0	0	1	0	0	0	1	1	1	0	0	2	1	1	1
DNa05	2	1	R58H10	N	I	0	0	0	0	0	0	0	0	0	0	0	0	0	0	0	0	0	0	0	0	0	0	0	0	0	0	0	0	0	0	0	0	0	0	0	1	1	0	0	0	2	1	1	1
DNa06	2	1	SS01592	N	I	0	0	0	0	0	0	0	0	0	0	0	0	0	0	0	0	0	0	0	0	1	0	0	0	0	0	0	0	0	0	0	0	0	0	0	1	1	0	1	1	2	1	0	1
DNa07	2	1	R87B09	N	I	0	0	0	0	0	0	0	0	0	0	0	0	0	0	0	0	0	0	0	0	0	0	0	0	0	0	0	0	0	0	0	1	0	0	1	1	1	0	0	0	2	1	1	0
DNa08	2	1	R80H02	N	I	0	0	0	0	0	0	0	0	0	0	0	0	0	0	0	0	0	0	0	0	1	0	0	0	0	0	0	0	0	0	0	0	0	0	0	1	1	1	0	1	2	1	1	0
DNa09	2	1	SS01592	Y	I	0	0	0	0	0	0	0	0	0	0	0	0	0	0	1	0	0	0	1	0	0	0	0	0	0	0	0	1	0	0	0	0	0	0	0	1	1	0	1	0	2	1	1	1
DNa10	2	1	VT048835	Y	C	0	0	0	0	0	0	0	0	0	0	0	0	0	0	1	0	0	0	1	0	0	0	0	0	0	1	0	1	1	0	1	1	0	0	0	3	1	0	0	0	3	1	1	0
DNb01	2	1	R77H03	Y	C	0	0	0	0	0	0	0	0	0	0	0	0	0	0	0	0	0	0	0	0	1	0	0	0	0	0	0	0	0	0	0	0	0	0	0	1	3	1	0	1	2	1	1	1
DNb02	2	2	R21F05	Y	C	0	0	0	0	0	0	0	0	0	0	0	0	0	0	0	0	0	0	0	0	1	0	0	0	0	0	0	0	0	0	0	0	0	0	0	3	1	1	0	1	2	1	0	1
DNb03	2	2	R72H04	N	I	0	0	0	0	0	0	0	0	0	0	0	0	0	0	0	0	0	0	0	0	0	0	0	0	0	0	0	0	0	0	0	0	0	0	0	1	0	0	0	0	2	1	0	1
DNb04	2	1	VT043145	Y	C	0	0	0	0	0	0	0	0	0	0	0	0	0	0	1	0	0	0	1	0	0	0	0	0	0	1	1	0	0	0	0	0	0	0	0	3	3	0	0	0	2	1	1	0
DNb05	2	1	R39H12	N	I	1	0	0	0	0	0	0	0	0	0	0	0	0	0	0	0	0	0	0	0	0	0	0	0	0	2	0	0	0	0	0	1	0	1	1	0	1	0	0	0	2	0	0	0
DNb06	2	1	R20C04	Y	C	0	0	0	0	0	0	0	0	0	0	0	0	0	0	0	0	0	0	0	0	0	0	0	0	0	0	0	0	0	0	0	0	0	0	0	1	1	0	0	0	2	0	0	0
DNc01	1	1	R80H02	Y	C	2	2	0	2	0	2	0	0	2	0	0	2	0	2	0	2	0	0	0	0	0	0	0	2	2	2	2	3	2	2	0	0	2	2	2	2	2	0	2	2	2	1	1	1
DNc02	1	1	R80H02	Y	C	2	2	0	2	2	2	0	0	0	0	0	2	0	2	0	2	0	0	0	0	0	0	0	2	2	2	2	3	2	2	0	0	2	2	2	2	2	0	2	2	2	1	1	1
DNd01	2	1	R65H10	N	I	0	0	0	0	0	0	0	0	0	0	0	0	0	0	0	0	0	0	0	0	0	0	0	1	0	0	0	1	0	0	0	0	0	0	0	0	0	0	0	0	0	0	0	0
DNd02	2	1	R38A06	Y	I	0	0	0	0	0	0	0	0	0	0	0	0	0	0	0	0	0	0	0	0	0	0	0	0	0	0	0	0	0	0	0	0	1	3	1	0	0	0	0	1	3	0	0	0
DNd03	2	1	R16F08	Y	I	0	0	0	0	0	0	0	0	0	0	0	0	0	0	0	0	0	0	0	0	0	0	0	1	0	1	0	0	0	0	0	1	1	3	1	0	0	0	0	1	3	1	1	1
DNg01	3	10	R31E06	N	I	0	0	0	0	0	0	0	0	0	0	0	0	0	0	0	0	0	0	0	0	0	0	0	0	0	0	0	0	0	0	0	1	0	0	1	1	1	1	0	1	2	1	1	0
DNg02	3	15	R42B02	Y	I	0	0	0	0	0	0	0	0	0	0	0	0	0	0	0	1	0	0	2	0	0	0	0	0	0	0	0	0	0	0	0	0	0	0	0	1	1	0	0	0	2	0	1	0
DNg03	3	5	R33E01	Y	I	0	0	0	0	0	0	0	0	0	0	0	0	0	0	0	1	1	0	2	0	0	0	0	0	0	0	0	0	0	0	0	0	0	0	0	1	1	0	0	0	2	0	1	0
DNg04	3	1	R52D09	N	I	0	0	0	0	0	0	0	0	0	0	0	0	0	0	0	0	0	0	0	0	0	0	0	0	0	0	0	0	0	0	0	0	0	0	0	1	1	0	0	1	0	1	0	0
DNg05	3	4	VT049125	N	I	0	0	0	0	0	0	0	0	0	0	0	0	0	0	0	0	0	0	0	0	0	0	0	0	0	0	0	0	0	0	0	0	0	0	0	3	0	0	0	0	1	1	1	1
DNg06	3	4	VT021381	N	I	0	0	0	0	0	0	0	0	0	0	0	0	0	0	0	0	0	0	0	0	0	0	0	0	0	0	0	0	0	0	0	0	0	1	0	1	0	0	0	0	3	0	1	0
DNg07	3	7	R70C07	Y	C	0	0	0	0	0	0	0	0	0	0	0	0	0	0	0	0	0	0	0	0	0	0	0	0	0	1	1	0	0	0	0	0	0	0	0	2	0	0	0	0	2	0	0	0
DNg08	3	10	R78A01	N	I	0	0	0	0	0	0	0	0	0	0	0	0	0	0	0	0	0	0	0	0	0	0	0	0	0	1	1	0	0	0	0	0	0	0	0	3	0	0	0	0	2	1	1	1
DNg09	3	4	R28E01	Y	C	0	0	0	0	0	0	0	0	0	0	0	0	0	0	0	0	0	0	0	0	0	0	0	0	0	1	1	0	0	0	0	0	0	0	0	2	0	0	0	0	2	1	0	0
DNg10	3	15	VT057283	Y	C	0	0	0	0	0	0	0	0	0	0	0	0	0	0	0	0	0	0	0	0	0	0	0	0	0	0	0	0	0	0	0	0	0	0	0	0	0	0	0	0	3	1	0	0
DNg11	3	3	R81C11	Y	I	0	0	0	0	0	0	0	0	0	0	0	0	0	0	0	0	0	0	0	0	0	0	0	0	0	0	0	0	0	0	0	0	0	0	0	2	1	0	0	0	2	0	0	0
DNg12	3	10	R24D12	Y	I	0	0	0	0	0	0	0	0	0	0	0	0	0	0	0	0	0	0	0	0	0	0	0	0	0	0	0	0	0	0	0	0	0	0	0	0	0	0	0	0	3	0	0	0
DNg13	3	1	R88F03	Y	I	0	0	0	0	0	0	0	0	0	0	0	0	0	0	0	0	0	0	0	0	1	0	0	0	0	0	0	0	0	0	0	0	0	0	0	1	1	1	0	1	2	0	0	0
DNg14	3	1	R38H06	Y	C	0	0	0	0	0	0	0	0	0	0	0	0	0	0	0	0	0	0	0	0	0	0	0	0	0	1	0	0	0	0	0	0	0	0	0	0	0	0	0	0	1	0	0	0
DNg15	3	1	R65B04	Y	C	0	0	0	0	0	0	0	0	0	0	0	0	0	0	0	0	0	0	0	0	0	0	0	0	0	1	0	0	0	0	0	0	0	0	0	0	0	0	0	0	1	0	0	0
DNg16	3	1	VT028153	Y	C	0	0	0	0	0	0	0	0	0	0	0	0	0	0	0	0	0	0	0	0	0	0	0	0	0	0	0	0	0	0	0	0	0	0	0	0	0	0	0	0	1	0	0	0
DNg17	3	1	R34G10	Y	C	0	0	0	0	0	0	0	0	0	0	0	0	0	0	0	0	0	0	0	0	0	0	0	0	0	1	0	0	0	0	0	0	0	0	0	0	0	0	0	0	3	0	1	0
DNg18	3	1	SS02389	Y	C	0	0	0	0	0	0	0	0	0	0	0	0	0	0	0	0	0	0	0	0	0	0	0	0	0	0	0	0	0	0	0	0	0	0	0	1	0	0	0	0	3	0	0	0
DNg19	3	1	R22B10	Y	C	0	0	0	0	0	0	0	0	0	0	0	0	0	0	0	0	0	0	0	0	0	0	0	0	0	0	0	0	0	0	0	0	0	0	0	1	1	0	0	0	1	0	0	0
DNg20	3	1	VT007182	Y	C	0	0	0	0	0	0	0	0	0	0	0	0	0	0	0	0	0	0	0	0	0	0	0	0	0	1	0	0	0	0	0	0	0	0	0	0	0	0	0	0	3	0	0	0
DNg21	3	1	VT057342	Y	C	0	0	0	0	0	0	0	0	0	0	0	0	0	0	0	0	0	0	0	0	0	0	0	0	0	0	0	0	0	0	0	0	0	0	0	0	0	0	0	0	3	0	0	0
DNg22	3	1	R21C11	Y	C	0	0	0	0	0	0	0	0	0	0	0	0	0	0	0	0	0	0	0	0	0	0	0	1	0	0	0	0	0	0	0	0	0	0	0	0	0	0	0	1	1	0	0	0
DNg23	3	1	SS02557	Y	C	0	0	0	0	0	0	0	0	0	0	0	0	0	0	0	0	0	0	0	0	0	0	0	0	0	0	0	0	0	0	0	0	0	0	0	0	0	0	0	0	3	0	0	0
DNg24	3	1	SS02379	Y	C	0	0	0	0	0	0	0	0	0	0	0	0	0	0	0	0	0	0	0	0	0	0	0	0	0	0	2	0	0	0	0	0	0	1	0	0	0	0	0	0	2	0	0	0
DNg25	3	1	R55B01	N	C	0	0	0	0	0	0	0	0	0	0	0	0	0	0	0	0	0	0	0	0	0	0	0	2	0	0	0	2	0	0	0	0	0	0	0	0	0	0	0	0	3	0	1	1
DNg26	3	2	R22H02	Y	C	0	0	0	0	0	0	0	0	0	0	0	0	0	0	0	0	0	0	2	0	0	0	0	1	0	0	0	0	0	0	0	0	0	0	0	2	2	0	0	0	2	1	1	1
DNg27	3	1	R13D04	Y	I	0	0	0	0	0	0	0	0	0	0	0	0	0	0	0	2	0	0	2	0	0	0	2	1	1	0	0	0	0	0	0	0	0	0	0	0	2	0	0	0	3	0	1	0
DNg28	3	2	R65C05	N	I	0	0	0	0	0	0	0	0	0	0	0	0	0	0	0	0	0	0	0	0	0	0	0	1	1	0	0	0	0	0	0	0	0	0	0	0	0	0	0	0	2	0	0	0
DNg29	3	1	R14H06	Y	I	0	0	0	0	0	0	0	0	0	0	0	0	0	0	0	0	0	0	0	0	0	0	0	0	0	3	1	0	0	0	0	0	2	3	0	0	0	0	0	0	2	0	0	0
DNg30	3	1	R56H09	Y	C	0	0	0	0	0	0	0	0	0	0	0	0	0	0	0	2	2	0	0	0	0	0	0	0	0	0	2	0	0	3	0	0	3	2	2	0	0	0	0	0	2	0	0	0
DNg31	3	1	R55D12	Y	C	0	0	0	0	0	0	0	0	0	0	0	0	0	0	0	0	0	0	0	0	0	0	0	0	0	0	0	0	0	0	0	0	0	0	0	0	0	0	0	0	1	0	0	0
DNg32	3	1	R50E12	Y	C	0	0	0	0	0	0	0	0	0	0	0	0	0	0	0	0	0	0	0	0	0	0	0	0	0	1	0	0	0	0	0	0	0	1	0	0	0	0	0	0	2	1	1	1
DNg33	3	1	R11G09	Y	I	0	0	0	0	0	0	0	0	0	0	0	0	0	0	0	0	0	0	0	0	0	0	0	0	0	1	0	0	0	0	0	0	0	0	0	2	0	0	0	1	1	0	0	0
DNg34	3	1	R83A12	Y	I	0	0	0	0	0	0	0	0	0	0	0	0	0	0	0	0	0	0	2	0	1	0	1	0	0	0	0	0	0	0	0	0	0	0	0	1	1	1	1	1	2	0	0	0
DNg35	3	1	R38C08	Y	I	0	0	0	0	0	0	0	0	0	0	0	0	0	0	0	0	0	0	0	0	0	0	0	0	0	0	0	0	0	0	0	0	0	0	0	0	0	0	0	0	3	0	0	0
DNg36	3	3	R34H12	Y	I	0	0	0	0	0	0	0	0	0	0	0	0	0	0	0	0	0	0	0	0	0	0	0	0	0	0	0	0	0	0	0	1	0	0	0	1	0	0	0	0	2	0	0	0
DNg37	3	1	VT043662	Y	C	0	0	0	0	0	0	0	0	0	0	0	0	0	0	0	0	0	0	0	0	0	0	0	0	0	1	0	0	0	0	0	0	0	0	0	0	0	0	0	0	3	0	0	0
DNg38	3	1	VT000816	N	I	0	0	0	0	0	0	0	0	0	0	0	0	0	0	0	0	0	0	0	0	0	0	0	0	0	0	0	0	0	0	0	0	0	0	0	0	0	0	0	0	3	0	0	0
DNg39	3	1	VT038873	Y	C	0	0	0	0	0	0	0	0	0	0	0	0	0	0	0	0	0	0	0	0	0	0	0	0	0	1	0	0	0	0	0	0	0	0	0	0	0	0	0	0	1	0	0	0
DNg40	3	1	R11B11	Y	C	0	0	0	0	0	0	0	0	0	0	0	0	0	0	0	0	0	0	0	0	0	0	0	0	0	0	1	0	0	0	0	0	0	1	1	0	0	0	1	0	2	0	0	0
DNg41	3	1	VT015434	Y	C	0	0	0	0	0	0	0	0	0	0	0	0	0	0	0	0	0	0	0	0	0	0	0	0	0	0	0	0	0	0	0	0	0	0	0	2	1	0	0	0	2	1	0	1
DNp01	1	1	R17A04	N	I	0	0	0	0	0	0	0	0	0	0	0	0	0	0	0	0	0	0	0	0	0	0	0	0	0	0	1	0	0	0	0	0	0	0	1	0	0	0	1	0	0	0	0	0
DNp02	1	1	R50D07	N	I	0	0	0	0	0	0	0	0	0	0	0	0	0	0	0	0	0	0	0	0	0	0	0	0	0	0	1	0	0	0	0	0	0	0	1	0	0	0	0	0	3	0	0	0
DNp03	1	1	R37G07	Y	C	0	0	0	0	0	0	0	0	0	0	0	0	0	0	0	0	0	0	0	0	0	0	0	0	0	0	0	0	0	0	0	1	0	1	1	2	2	0	0	0	2	1	1	1
DNp04	1	1	R60B12	N	I	0	0	0	0	0	0	0	0	0	0	0	0	0	0	0	0	0	0	0	0	0	0	0	0	0	0	0	0	0	0	0	0	2	0	1	0	0	0	0	0	2	0	0	0
DNp05	1	1	R79D11	Y	C	0	0	0	0	0	0	0	0	0	0	0	0	0	0	0	0	0	0	0	0	0	0	0	0	0	1	0	0	0	0	0	0	0	1	1	0	0	0	1	0	2	0	0	0
DNp06	1	1	VT017411	N	I	0	0	0	0	0	0	0	0	0	0	0	0	0	0	0	0	0	0	0	0	0	0	0	0	0	0	1	0	0	0	0	0	1	1	1	0	0	0	1	0	2	0	0	0
DNp07	1	1	R30C12	Y	C	0	0	0	0	0	0	0	0	0	0	0	0	0	0	0	1	1	0	0	0	0	0	0	0	0	0	0	0	0	1	0	1	0	0	0	0	0	1	0	1	0	0	0	0
DNp08	1	1	VT019345	N	I	0	0	0	0	0	0	0	0	0	0	0	0	0	0	0	0	0	0	1	0	0	0	0	0	0	2	0	0	0	0	0	0	0	0	0	0	1	1	0	1	2	0	0	0
DNp09	1	1	R38F04	N	I	0	0	0	0	0	0	0	0	0	0	0	0	0	0	0	1	0	0	0	0	0	0	0	0	0	0	0	0	0	0	0	0	1	1	1	2	2	0	1	0	2	0	0	0
DNp10	1	1	R48E11	Y	C	0	0	0	0	0	0	0	0	0	0	0	0	0	0	0	1	1	0	3	0	0	0	0	0	0	1	0	1	0	0	0	1	1	1	1	3	3	0	0	0	2	0	0	0
DNp11	1	1	R44D02	Y	C	0	0	0	0	1	0	0	0	0	0	0	0	0	0	0	0	0	0	0	0	0	0	0	0	0	0	1	0	0	0	0	1	0	0	1	0	0	0	0	0	2	0	0	0
DNp12	1	1	R47E06	N	I	0	0	0	0	0	0	0	0	0	0	0	0	0	0	0	0	0	0	0	0	0	0	0	0	0	1	1	0	0	0	0	0	0	1	0	0	0	0	0	0	2	0	0	0
DNp13	1	1	R35G08	Y	C	0	0	0	0	0	0	0	0	0	0	0	0	0	0	0	1	1	1	0	0	0	0	0	2	0	0	0	1	1	1	0	0	3	0	0	0	0	0	1	0	2	0	1	0
DNp14	1	1	VT014647	Y	I	0	0	0	0	0	0	0	0	0	0	0	0	0	0	0	1	0	0	0	0	0	0	0	0	0	0	0	1	0	0	0	0	0	0	0	0	0	0	1	1	2	0	0	0
DNp15	1	1	R77F05	N	I	0	0	0	0	0	0	0	0	0	0	0	0	0	0	0	0	0	0	0	0	0	0	0	0	0	0	0	0	0	0	0	0	0	0	0	1	2	0	0	0	0	1	0	1
DNp16	1	6	R47B04	N	I	0	0	0	0	0	0	0	0	0	0	0	0	0	0	0	0	0	0	1	0	0	0	0	0	0	0	0	0	0	0	0	0	0	0	0	1	0	0	0	0	2	1	0	1
DNp17	1	4	R53A02	N	I	0	0	0	0	0	0	0	0	0	0	0	0	0	0	0	0	0	0	0	0	0	0	0	0	0	0	0	0	0	0	0	1	0	0	0	1	0	0	0	0	2	0	0	1
DNp18	1	1	R69C11	Y	I	0	0	0	0	0	0	0	0	0	0	0	0	0	0	0	0	0	0	0	0	0	0	0	0	0	1	1	0	0	0	0	0	0	0	0	1	1	0	0	0	0	1	1	0
DNp19	1	1	SS01592	N	I	0	0	0	0	0	0	0	0	0	0	0	0	0	0	0	0	0	0	1	0	0	0	0	0	0	1	1	0	0	0	0	0	0	0	0	1	1	0	0	0	0	0	0	0
DNp20	1	1	R15C02	N	I	0	0	0	0	0	0	0	0	0	0	0	0	0	0	0	0	0	0	0	0	0	0	0	0	0	0	0	0	0	0	0	0	0	0	0	1	1	0	0	0	0	1	0	0
DNp21	1	1	SS02609	Y	C	0	0	0	0	0	0	0	0	0	0	0	0	0	0	0	0	0	0	0	0	0	0	0	0	0	0	0	0	0	0	0	0	0	0	0	1	1	0	0	0	2	0	0	0
DNp22	1	1	R94H09	N	I	0	0	0	0	0	0	0	0	0	0	0	0	0	0	0	0	0	0	0	0	0	0	0	0	0	0	0	0	0	0	0	0	0	0	0	1	1	0	0	0	0	1	1	1
DNp23	1	1	ss01070	Y	C	0	0	0	0	0	0	0	0	0	0	0	0	0	0	0	1	0	0	0	0	0	0	0	0	0	2	0	0	0	0	0	0	1	0	0	0	0	0	1	2	2	0	0	0
DNp24	1	2	R39D10	N	I	0	0	0	0	0	0	0	0	0	0	0	0	0	0	0	0	0	0	0	0	0	0	0	2	0	0	0	0	0	1	0	0	0	0	0	0	0	0	0	0	2	0	0	0
DNp25	1	1	R21F01	N	I	0	0	0	0	0	0	0	0	0	0	0	0	0	0	0	0	1	0	0	0	0	1	0	2	2	0	0	1	0	3	0	0	0	0	0	0	0	0	0	0	2	0	0	0
DNp26	1	1	R29G08	Y	C	0	0	0	0	0	0	0	0	0	0	0	0	0	0	0	0	0	0	0	0	0	0	0	0	0	0	0	0	0	0	0	1	0	0	1	1	1	0	0	0	2	1	0	0
DNp27	1	1	R61H08	Y	C	0	2	0	2	2	0	0	0	0	0	0	0	0	0	0	2	2	0	2	0	0	0	0	0	0	2	0	3	2	0	0	2	2	2	2	0	2	0	0	0	2	0	0	0
DNp28	1	1	R17A04	Y	C	0	0	0	0	0	0	0	0	0	0	0	0	0	0	0	0	0	0	0	0	0	0	0	0	0	0	0	0	0	0	0	0	0	0	0	2	2	0	0	0	2	1	1	0
DNp29	1	1	R11H10	Y	C	0	0	0	0	0	0	0	0	0	0	0	0	0	0	0	2	2	0	2	0	0	0	2	0	0	0	0	0	0	3	0	2	2	0	1	0	2	0	0	2	2	0	0	0
DNp30	1	1	SS01581	Y	C	2	2	0	0	0	0	0	0	0	0	0	0	0	0	0	0	1	0	0	0	0	0	0	0	0	2	2	1	1	0	0	0	3	0	2	0	0	2	0	2	2	0	0	0
DNp31	1	1	R58E07	Y	C	0	0	0	0	0	0	0	0	0	0	0	0	0	0	0	0	0	0	1	0	0	0	0	0	0	1	0	0	0	0	0	1	0	0	0	2	1	0	0	0	2	1	1	1
DNp32	1	1	R13H04	N	I	2	0	0	0	0	0	0	0	0	0	0	0	0	0	2	3	3	2	0	0	0	0	0	2	2	2	0	0	0	3	0	3	0	2	0	0	0	0	2	2	2	0	0	0
DNp33	1	1	R64G02	N	I	0	0	0	0	0	0	0	0	0	0	0	0	0	0	0	0	0	0	0	0	0	0	0	0	0	0	1	0	0	0	0	0	0	0	0	0	0	0	0	0	0	1	1	1
DNp34	1	1	VT050669	Y	I	0	0	0	0	0	0	0	0	0	0	0	0	0	0	0	0	0	0	0	0	0	0	0	0	0	0	0	0	0	0	0	0	1	0	1	2	0	1	1	0	2	0	0	0
DNp35	1	1	VT058704	Y	I	0	0	0	0	0	0	0	0	0	0	0	0	0	0	0	1	0	0	0	0	0	0	0	0	0	2	0	0	0	0	0	0	1	0	1	0	0	0	1	0	2	0	0	0
DNx01	4	1	R55H04	Y	I	0	0	0	0	0	0	0	0	0	0	0	0	0	0	0	0	0	0	0	0	0	0	0	0	0	0	0	0	0	0	0	0	0	2	0	0	0	0	0	0	2	0	0	0
			* 1, posterior 2, anterior DN; 3, GNG; 4, outside brain
			** 1, smooth process; 2, varicose process; 3, both smooth and varicose process
			*** 1, pathway used in VNC
[truncated: 21 more columns]
