# Supplementary material for: The functional organization of descending sensory-motor pathways in Drosophila
Source: eLife. 2018 Jun 26;7:e34272. doi: 10.7554/eLife.34272 (PMC6019073; doi:10.7554/eLife.34272)
Supplement: Supplementary file 2. [file elife-34272-supp2.xlsx]

## Sheet: Sheet1
Name	Similar neuron	Citation
DNa01	aSP3 VGlut-F-200324	Yu et al. 2010 FlyCircuit
DNa02
DNa03
DNa04
DNa05	DNDC 2-2	Gronenberg & Strausfeld 1992
DNa06
DNa07
DNa08
DNa09
DNa10	VGlut-F-200121	FlyCircuit
DNb01	VGlut-F-500726	FlyCircuit
DNb02	fru-F-100073, VGlut-F-300245	FlyCircuit
DNb03
DNb04
DNb05	T1 AMMC-Di7	Stocker et al. 1990 Matsuo et al. 2016
DNb06
DNc01
DNc02
DNd01	fru-F-500429	FlyCircuit
DNd02	OA-VL1	Busch et al. 2009
DNd03	OA-VL2	Busch et al. 2009
DNg01
DNg02
DNg03
DNg04
DNg05
DNg06
DNg07	aPN VGlut-F-500136	Vaughan et al., 2014 FlyCircuit
DNg08	VGlut-F-400822	FlyCircuit
DNg09
DNg10
DNg11
DNg12	aDN1	Hampel et al. 2015
DNg13	pSG3	Yu et al. 2010
DNg14
DNg15	AMMC-Db5	Matsuo et al. 2016
DNg16	VGlut-F-600012, VGlut-F-200371	FlyCircuit
DNg17
DNg18
DNg19
DNg20
DNg21
DNg22
DNg23
DNg24
DNg25	one of CCAP	Lee et al. 2013, Fig1G
DNg26	aSG3 fru-F-900021 one neuron in hugS3-GAL4	Yu et al. 2010 FlyCircuit Melcher & Pankratz, 2005
DNg27
DNg28	2 large cell in TRH-Gal4	Alekseyenko et al. 2010
DNg29	AMMC-Db7	Matsuo et al. 2016
DNg30	ICLI	Jian et al. 2013
DNg31	fru-F-000167	FlyCircuit
DNg32
DNg33
DNg34	OA-VPM1/aDT8	Busch et al. 2009/Yu et al. 2010
DNg35
DNg36
DNg37
DNg38	Gad1-F-500376	FlyCircuit
DNg39	VGlut-F-300006, Gad1-F-000424	FlyCircuit
DNg40
DNg41
DNp01	giant descending neuron	Milde & Strausfeld 1990
DNp02	lateral giant P3b	Milde & Strausfeld 1990 Kimura et al., 2008
DNp03	Cha-F-200252	FlyCircuit
DNp04	Ipsilateral small neuron	Milde & Strausfeld 1990
DNp05	contralateral giant mimetics Vglut-F-500311 AMMC-Db2	Milde & Strausfeld 1990 FlyCircuit Matsuo et al. 2016
DNp06	Inferior giant AMMC-Di5 VGlut-F-900015	Milde & Strausfeld 1990 Matsuo et al. 2016 FlyCircuit
DNp07
DNp08	VGlut-F-500767	FlyCircuit
DNp09
DNp10
DNp11	LDN AMMC-Db3	Nässel & Strausfeld 1982 Matsuo et al., 2016
DNp12
DNp13	fru-F-800097	FlyCircuit
DNp14	VGlut-F-300326	FlyCircuit
DNp15	VGlut-F-800293, Cha-F-700077 DNHS1	FlyCircuit Suver et al. 2016
DNp16	PSp2 (neuroblast)	Ito et al. 2013
DNp17	PSp2 (neuroblast)	Ito et al. 2013
DNp18	VGlut-F-200226, fru-F-700251	FlyCircuit
DNp19
DNp20	DNOVS1	Strausfeld & Bassemir 1985
DNp21
DNp22	DNOVS2 or DNOVS3 VGlut-F-500165, VGlut-F-200420	Strausfeld & Bassemir 1985 FlyCircuit
DNp23	Cha-F-100034	FlyCircuit
DNp24	E0585-F-200004	FlyCircuit
DNp25
DNp26
DNp27
DNp28
DNp29	SP1	Nӓssel, 1993
DNp30	GAMDN	Mu et al. 2014
DNp31
DNp32	AL-DN1	Tanaka et al. 2012
DNp33	AMMC D1	Matsuo et al. 2014
DNp34
DNp35
DNx01	large campaniform cell	Nӓssel et al. 1984
