# Supplementary material for: The functional organization of descending sensory-motor pathways in Drosophila
Source: eLife. 2018 Jun 26;7:e34272. doi: 10.7554/eLife.34272 (PMC6019073; doi:10.7554/eLife.34272)
Supplement: Supplementary file 3. — ‘Line name’ refers to the split-GAL4 stock number by which the line can be ordered. ‘Genotype stock name’ indicates which Gen1 parent lines were crossed to create the split line. ‘DN type’ indicates which DN cell type is targeted by the line. ‘Sample’ is the number of samples for which driver line expression was visualized (see Materials and methods). ‘Stochastic pattern’ is the number of samples that showed an expression patter deviant from the most common expression pattern observed. ‘bg’ indicates the approximate number of off-target cell types that also have expression using the driver line. [file elife-34272-supp3.xlsx]

## Sheet: Sheet1
LineName	Genotype stock name	DN type	sample*1	stochastic pattern*2	bg*3
SS02536	VT040698-x-VT025718	DNa05	4	0	1
SS01546	VT040698-x-VT028606	DNa05, DNa07	4	0	0
SS01560	R31H10-x-VT040698	DNa07	4	0	0
SS02393	VT023490-x-R80H02	DNa08	3	0	0
SS02370	R55D12-x-R72H04	DNb03	4	0	0
SS02552	R55D12-x-VT063306	DNb03	2	0	0
SS01051	VT019391-x-VT028198	DNb05	4	0	0
SS02631	R20C04-x-VT025999	DNb06	4	0	0
SS04161	R59A06-x-R64B11	DNc01	5	0	1
SS01570	VT012639-x-VT034795	DNd02, DNd03	4	0	0
SS02111	VT059225-x-VT057283	DNg10	3	0	1
SS01547	VT049363-x-VT057283	DNg10	4	0	2
SS01579	VT037583-x-R81C11	DNg11	4	0	0
SS02538	VT037825-x-VT020379	DNg01	4	0	1
SS02285	VT059450-x-VT043626	DNg01	4	0	1
SS01069	R38H06-x-VT018689	DNg14	4	0	0
SS04158	R53D12-x-VT018689	DNg14	4	0	0
SS02279	VT020033-x-VT008483	DNg17	4	0	0
SS00898	VT020033-x-VT014208	DNg17	3	0	0
SS02625	VT039465-x-VT023750	DNg02	4	0	1
SS01046	VT048835-x-R24C07	DNp24	4	0	0
SS01052	VT056582-x-R22D06	DNp25	4	0	0
SS01059	R21F01-x-R22D06	DNp25	4	0	0
SS01558	R27E07-x-VT014958	DNg26	4	1	0
SS01557	R13D04-x-R65D05	DNg27	4	0	0
SS04159	R59F08-x-R47H03	DNg29	2	0	1
SS02548	R42B02-x-VT005005	DNg03	4	0	1
SS02378	R61A01-x-R13B05	DNg30	4	0	0
SS02388	R14H09-x-R61A01	DNg30	3	0	0
SS01054	R14H09-x-R56H09	DNg30	4	0	1
SS01077	R61A01-x-VT057280	DNg30	4	0	0
SS02316	R14H09-x-VT032228	DNg30	3	0	0
SS02324	R42B02-x-VT042734	DNg07	4	0	0
SS01074	R42B02-x-R89B01	DNg07	3	0	0
SS01597	R42B02-x-VT026005	DNg07	3	0	0
SS02547	R42B02-x-VT059427	DNg07	4	0	0
SS02554	R73A05-x-VT059427	DNg07	2	0	0
SS02635	R42B02-x-VT037574	DNg07, DNg08	4	0	0
SS02299	R10A12-x-VT004455	DNp01	3	1	0
SS01608	R94E01-x-VT031084	DNp10	4	0	0
SS02385	R94E01-x-R48E11	DNp10	4	0	0
SS01049	VT017683-x-VT031084	DNp10	4	0	0
SS01580	VT031084-x-R48E11	DNp10	4	0	0
SS01078	R69C11-x-R81D05	DNp20	4	0	0
SS01056	R17A04-x-R24A03	DNp28	3	0	1
SS01589	R20C03-x-R23C07	DNp28	4	0	0
SS02618	R11H10-x-VT040348	DNp29	4	0	0
SS01596	R29F12-x-R37G07	DNp03	4	0	0
SS02387	R60B12-x-R58E05	DNg30	2	0	0
SS01080	R84B12-x-VT048835	DNp04	4	1	0
SS01544	VT048835-x-VT017647	DNp04, DNp02	4	0	3
SS02292	VT017411-x-VT017647	DNp04, DNp06	4	2	1
SS02256	VT019018-x-VT017411	DNp06	4	0	1
SS02276	VT029814-x-VT047755	DNp07	4	0	0
SS01540	VT023490-x-R38F04	DNp09	3	0	0
SS02310	VT047755-x-VT025718	several types of DNa DNs	4	0	1
SS00731	R22C05-x-R56G08	DNa01	4	0	5
SS00730	R75C10-x-R87D07	DNa02	4	1	3
SS02384	VT047755-x-R47D05	DNa04, DNa10	4	0	1
SS01552	VT061919-x-VT040698	DNa05, DNa07	4	0	2
SS01572	VT048835-x-VT017682	DNa05, DNp11	4	0	3
SS01541	VT028606-x-R56G08	DNa07	4	0	2
SS01542	VT028606-x-R87B09	DNa07	4	0	2
SS01571	VT028606-x-VT008675	DNa07	4	0	1
SS02383	VT013121-x-R45H03	DNb01	4	1	2
SS02542	VT049749-x-VT013121	DNb01	3	0	1
SS02396	R21F05-x-R93B10	DNb02	4	0	5
SS01600	R59B10-x-R21F05	DNb02	4	0	5
SS01060	R21F05-x-R21H11	DNb02	2	1	0
SS02395	VT027175-x-R83B06	DNc02	4	0	1
SS01545	VT001615-x-VT043132	DNd02	4	0	0
SS01575	VT001615-x-VT026017	DNd02	4	0	1
SS01569	VT012639-x-VT045791	DNd02, DNd03	4	0	1
SS01576	VT001615-x-R70C05	DNd02, DNd03	4	0	1
SS02278	VT049363-x-VT059225	DNg10	4	1	0
SS02391	R81C11-x-R66B05	DNg11	3	0	1
SS01550	VT037583-x-VT025598	DNg11	4	0	1
SS01566	R66B05-x-R85H06	DNg11	4	3	0
SS02617	VT037574-x-VT025598	DNg11	3	0	1
SS02609	VT025739-x-VT032280	DNg12	4	0	4
SS02608	VT025739-x-VT025999	DNg12	4	0	4
SS02259	VT027166-x-VT009857	DNg13	4	0	5
SS01567	R88F03-x-VT009857	DNg13	8	8	0
SS02275	VT047747-x-VT037825	DNg01	4	0	1
SS01565	R60B11-x-R83B04	DNg01	2	0	3
SS02377	VT043400-x-VT043662	DNg15	3	0	2
SS01543	VT043288-x-VT028153	DNg16	4	4	0
SS02624	VT023750-x-VT039465	DNg02	3	0	1
SS02634	R42B02-x-VT042835	DNg02	1	0	0
SS01073	R42B02-x-R65C10	DNg02	2	0	7
SS01561	R42B02-x-VT011148	DNg02	4	0	4
SS00732	R14F03-x-R24C07	DNp24	2	0	0
SS01602	R64B03-x-R29G08	DNg25	4	0	3
SS00923	VT057470-x-VT033947	DNp27	3	0	0
SS02257	R10A07-x-VT057470	DNp27	4	0	1
SS01061	R22H02-x-R20F03	DNg26	3	1	1
SS01064	R27E07-x-R14D01	DNg26	3	0	0
SS01593	R27E07-x-R20F03	DNg26	3	0	1
SS01063	R24F06-x-R45E06	DNg28	4	0	2
SS01564	R44A07-x-VT045150	DNg28	4	0	3
SS01075	R47H03-x-R59F08	DNg29	4	0	0
SS02633	R42B02-x-VT044958	DNg03	4	0	1
SS01588	R14H09-x-R13B05	DNg30	4	0	2
SS01553	VT003476-x-R89A03	DNp26	4	0	0
SS01604	R73A05-x-VT012287	DNg07	4	0	1
SS00727	R14A01-x-R79H02	DNp01	3	0	2
SS00726	R25C08-x-R68A06	DNp01	3	1	1
SS02891	VT025392-x-VT057247	DNp11	4	0	1
SS01556	R11E07-x-R77F05	DNp15	4	0	1
SS00735	R49A07-x-R55A03	DNp16	-	-	-
SS02553	R67E08-x-VT025789	DNp17	4	0	5
SS02392	VT064490-x-R69C11	DNp18	4	1	0
SS01053	VT063736-x-R24A03	DNp02	4	0	1
SS01554	VT063736-x-VT017647	DNp02	4	0	1
SS02379	VT025392-x-R15E12	DNp02, DNp11	4	0	1
SS02534	VT025392-x-VT017647	DNp02, DNp11	3	0	3
SS00729	R58G11-x-R81D05	DNp20	4	0	3
SS01057	R20C05-x-R85H06	DNp20	4	3	2
SS01590	R20C03-x-R31B08	DNp28	4	0	3
SS01587	R11H10-x-VT033947	DNp29	4	0	2
SS01066	R30C12-x-R22D06	DNp03	4	0	2
SS01081	R91C05-x-R31B08	DNp03	4	0	2
SS01559	R29F12-x-R88C07	DNp03	4	0	3
SS02382	R91C05-x-R37G07	DNp03	4	1	2
SS02394	R61H01-x-R82C10	DNp32	4	1	2
SS00934	VT032898-x-VT048835	DNp04	4	1	1
SS00725	R50D07-x-R33H11	DNp04	3	0	1
SS00865	VT019060-x-VT003280	DNp05	4	1	0
SS01047	VT019018-x-VT017647	DNp06	4	0	4
SS02612	VT047755-x-VT003280	DNp07	4	0	2
SS01549	VT029814-x-VT003280	DNp07, DNp13	4	0	1
SS01582	VT032900-x-VT043145	DNb04	3	0	3
SS01581	VT008142-x-VT046808	DNp13, DNp30	4	0	2
SS01062	R24A03-x-R74C01	Empty brain control	4	0	0
*1, the number of samples in which driver line expression was visualized
*2, the number of samples that showed stochastic expression.
*3, the number of cell types in background expression.

## Sheet: Sheet2
'A1'	1
'A2'	1
A4	1
A10	1
'A5'	1
'A7'	1
'A8'	1
'B1'	1
'B2'	2
'B3'	2
'B5'	1
'B6'	1
'C1'	1
'C2'	1
'D2'	1
D3	1
'G10'	1
'G11'	1
'G12'	8	SS02608
'G13'	1
'G14'	1
'G15'	1
'G16'	1
'G17'	1
G1	5
'G2'	8	SS02624
'G24'	1
'G25'	1
'G26'	1
'G27'	1
'G28'	1
'G29'	1
'G3'	7	SS02633
'G30'	1
'G7'	5	SS01604
G8	5	SS02635	? Not clear
'P1'	1
'P10'	1
'P11'	1
'P15'	1
'P16'	1
'P17'	1
'P18'	1
'P2'	1
P11	1
'P20'	1
'P27'	1
'P28'	1
'P3'	1
'P32'	1
'P4'	1
P6'	1
'P5'	1
'P7'	1
P13	1
'P9'	1
	90
