# Supplementary material for: The functional organization of descending sensory-motor pathways in Drosophila
Source: eLife. 2018 Jun 26;7:e34272. doi: 10.7554/eLife.34272 (PMC6019073; doi:10.7554/eLife.34272)
Supplement: Supplementary file 4. [file elife-34272-supp4.xlsx]

## Sheet: Sheet1
Citation	Cell type	LineName	Split pair
Fig 4-S1 A	mnb1	SS04528	R19G08-x-R47F01
Fig 4-S1 B	mnb2	SS00737	R10A12-x-R81E05
Fig 4-S1 C	DVM	SS00737	R10A12-x-R81E05
Fig 4-S1 D	interneuron	SS04528	R19G08-x-R47F01
Fig 4-S1 E	interneuron	SS31976	R18A05-x-VT045791
Fig 4-S2 A	TTMn	SS02623	VT016973-x-VT002042
Fig 4-S2 B	PSI	VT049105	VT049105
Fig 4-S2 C	interneuron	VT049105	VT049105
Fig 4-S2 D	interneuron	SS02628	VT007170-x-VT041658
Fig 4-S2 E	III1mn	SS01592	R26E02-x-R81D05
