# Supplementary material for: The functional organization of descending sensory-motor pathways in Drosophila
Source: eLife. 2018 Jun 26;7:e34272. doi: 10.7554/eLife.34272 (PMC6019073; doi:10.7554/eLife.34272)
Supplement: Supplementary file 5. — These lines were not used in the present analysis. A rough quality score is provided for each line indicating it sparseness: Quality A, sparse lines without background expression; Quality B, lines with limited background expression or <5 off-target cell types; Quality C, lines with background expression. [file elife-34272-supp5.xlsx]

## Sheet: DISS
LineName	Genotype stock name	DN type	quality
SS00724	R31B08-x-R24A03	DNp03, DNp28, DNp02	C
SS00728	R25C08-x-R79H02	DNp01	C
SS00733	R58E07-x-R39H12	DNp31	C
SS00734	R73C04-x-R39H12	DNb05	C
SS00736	R21A07-x-R72A01	DNa05	C
SS00737	R10A12-x-R81E05	DNp20, DNp22	C
SS00738	R81D05-x-R81E05	DNp03, DNp18, DNp20, DNp22	C
SS01048	VT040541-x-VT050661	DNd01	C
SS01058	R21C05-x-R28E01	DNg09	A
SS01065	R30C01-x-R85H01	DNp04	C
SS01067	R31B08-x-R88C07	DNp03	D
SS01068	R32C05-x-R70C05	DNd02, DNd03	D
SS01070	R38H06-x-R65D06	DNa10	C
SS01071	R40H12-x-R85H01	DNp04, DNp20	C
SS01072	R42B02-x-R65C02	DNg07	B
SS01076	R50D07-x-R74C01	DNp04	C
SS01551	VT059450-x-VT037825	DNg01	C
SS01555	R10A07-x-VT033947	DNp27	C
SS01568	R91C05-x-R10A12	DNp20	C
SS01574	VT045148-x-VT045150	DNg28	B
SS01583	VT004985-x-VT017928	DNp11, DNp28	C
SS01584	VT034258-x-R32B03	DNg15	C
SS01585	R10A07-x-R24D07	DNp27	C
SS01592	R26E02-x-R81D05	DNp18, DNp22	C
SS01594	R29F12-x-R24A03	DNp02, DNp03, DNp28	C
SS01595	R29F12-x-R31B08	DNp03	C
SS01598	R42B02-x-VT015782	DNg06	C
SS01599	R47D05-x-R39H12	DNa04	C
SS01601	R59B10-x-R21H11	DNb02	C
SS01603	R72H09-x-VT037825	DNg01	C
SS01605	R77H03-x-R74B04	DNb01	C
SS02260	VT015782-x-VT061933	DNg06	C
SS02541	VT020379-x-VT043626	DNg01	D
SS02545	R22C05-x-VT025718	DNa02	C
SS02555	R81C11-x-VT025598	DNg11	C
SS02610	VT029814-x-VT008145	DNp13	B
SS02621	R58E07-x-R30C01	DNp31	C
SS04160	R38H06-x-R50B07	DNg14	B
SS04528	R19G08-x-R47F01	DNg02	C
SS04530	R40F04-x-R83B06	DNc01, DNc02	B
SS05089	VT042835-x-R65C10	DNg02	B
SS05099	R44A07-x-VT062604	DNg28	B
SS05107	VT023750-x-VT042835	DNg02	B
SS05116	VT042835-x-VT023750	DNg02	B
SS05122	VT042835-x-VT020379	DNg01	A

## Sheet: Sheet1
		20X	63X	alignrf VNC
DN170	SS01070	D:\Workstation Images\DN170_GMR_SS01070-20140630_19_A4~20x
DN094	SS02939
DN113	SS02384	D:\Workstation Images\NewDN_DN113like_GMR_SS02384-20141107_20_D5~20x	E:\LSM\Workstation Images\Workstation Images\BJD_SS02310-20160527_22_E4	SS02384-C1
DN012	SS02536	D:\Workstation Images\DN_OT3_DN012_DN065_NewDN_ADC_thin_LAL_BJD_SS02536-20141125_19_C5					SS02536_C5 63x request, RD,RV,V,VNC
DN003a	SS00731		E:\LSM\Workstation Images\Workstation Images\GMR_SS00731-20140620_20_C3

## Sheet: haltere
driver name	cell type	flystore #	comment
JRC_SS02895	n-cHIN	3018967
JRC_SS32012	n-cHIN	3025429
JRC_SS31929	n-cHIN	3025434
JRC_SS05094	w-cHIN	3022547
JRC_SS04524	wHIN	3021399
JRC_SS31966	wHIN	3025424
JRC_SS31940	wHIN	3025435
JRC_SS31939	wHIN	3025423
JRC_SS32019	wHIN	3025436	ipsilateral local interneurons of wing neuropil
JRC_SS32018	wHIN	3025437
JRC_SS04523	wHIN	3021398	waiting polarity pipeline (no image)
JRC_SS31953	wHIN	3025837
JRC_SS31965	wHIN	3025839	DN-P2
JRC_SS31933	wHIN	3025838	several background expression
R44B02	w-cHIN	1123854
