# Supplementary material for: The functional organization of descending sensory-motor pathways in Drosophila
Source: eLife. 2018 Jun 26;7:e34272. doi: 10.7554/eLife.34272 (PMC6019073; doi:10.7554/eLife.34272)
Supplement: Supplementary file 6. [file elife-34272-supp6.xlsx]

## Sheet: Sheet1
Category	Abbreviation	Full nema
Brain	AL	antennal lobe
	ACA	accessory calyx
	ALA	accessory medulla
	AMMC	antenno-mechanosensory motor center
	AOTU	anterior optic tubercle
	AVLP	anterior ventral protocerebrum
	ATL	antler
	BU	bulb
	CA	calyx
	CAN	cantle
	CNG	cerebral ganglia
	CX	central complex
	CRE	crepine
	EB	ellipsoid body
	EPA	epaullete
	FB	fan-shaped body
	FLA	flange
	GNG	gnathal ganglia
	GOR	gorget
	IB	inferior bridge
	ICL	inferior clamp
	IPS	inferior posterior slope
	LC	lobula columnar cell
	LAL	lateral accessory lobe
	LH	lateral horn
	LO	lobula
	LOP	lobula plate
	LPLC	lobula plate columnar cell
	MB	mushroom body
	ML	medial lobe
	ME	medulla
	NO	noduli
	PED	pedunclus
	PLP	posterior lateral protocerebrum
	PVLP	posterior ventral protocerebrum
	PB	protocerebral brdige
	PRW	prow
	SAD	saddle
	SCL	superior clamp
	SIP	superior inferior protocerebrum
	SLP	superior lateral protocerebrum
	SMP	superior medial protocerebrum
	SPS	superior posterior slope
	VL	vertical lobe
	VES	vest
	WED	wedge
VNC	AMN	accessory mesothoracic neuromere
	AS	abdominal segment
	DLT	dorsal lateral tract of dorsal cervical fasciculus
	DLV	dorsal lateral tract of ventral cervical fasciculus
	HN	haltere neuropil
	ITD	intermediate tract of dorsal cervical fasciculus
	MDA	median dorsal abdominal tract
	MN	mesothoracic neuromere
	MTD	median tract of dorsal cervical fasciculus
	MtN	metathoracic neuromere
	mVAC	medial ventral association center
	NN	neck motor neuropil
	PN	prothoracic neuromere
	VAC	ventral association center
	VLT	ventral lateral tract
	VNC	ventral nerve cord
	VTV	ventral median tract of ventral cervical fasciculus
	WN	wing neuropil
